# Supplementary material for: Structural basis for reversible amyloids of hnRNPA1 elucidates their role in stress granule assembly
Source: Nat Commun. 2019 May 1;10:2006. doi: 10.1038/s41467-019-09902-7 (PMC6494871; doi:10.1038/s41467-019-09902-7)
Supplement: Supplementary file 3 — Source Data [file 41467_2019_9902_MOESM3_ESM.xlsx]

## Sheet: Fig.1d
Figure 1d		4 °C						25 °C
	Sample Name	Data 1	Data 2	Data 3	Average	s.d.		Data 1	Data 2	Data 3	Average	s.d.
	ThT buffer	1.03854	1.02905	1.12808	1.06522	0.0546419		1.10586	1.16149	1.06331	1.11022	0.049235
	hnRNPA1	11.2268	14.4687	12.8286	12.8414	1.62099		2.892	3.912	2.346	3.05	0.794866
	FUS RGG	2.6654	4.0986	1.874	2.87933	1.12762		1.47854	2.31905	1.21808	1.67189	0.575388

## Sheet: Fig.5a&Sfig.12
Figure 5a and Supplementary Fig. 12	Sample Name	WT						delta hnRAC1						delta hnRAC2						delta hnRAC3						ins.hnRAC1						delta non-RAC
	Temperature (degree C)	Data 1	Data 2	Data 3	Average	s.d.		Data 1	Data 2	Data 3	Average	s.d.		Data 1	Data 2	Data 3	Average	s.d.		Data 1	Data 2	Data 3	Average	s.d.		Data 1	Data 2	Data 3	Average	s.d.		Data 1	Data 2	Data 3	Average	s.d.
	20	-0.000645367	-0.00674237	-0.00369387	-0.00369387	0.0030485		0.000892989	7e-08	0.000465	0.000452686	0.000446587		-0.000184433	-0.00130963	-0.00078	-0.000758022	0.000562922		-7.6e-07	-2e-07	-0.000192336	-6.4432e-05	0.000110768		0.000422	0.000736	0.0006868	0.000614933	0.000168886		0.00354067	0.001357	8.94e-05	0.00166236	0.00174578
	19	-0.0005152	-0.00512443	-0.00281982	-0.00281982	0.00230462		5.6e-05	0.000118693	4.92e-05	7.46309e-05	3.83098e-05		0.00027	-0.00125377	-0.0009207	-0.000634822	0.0008011		-0.00193531	-0.0002514	-0.00136656	-0.00118442	0.000856603		0.0013	-0.0007	-0.0012	-0.0002	0.00132288		0.00320273	0.001463	-7.55333e-05	0.00153007	0.00164016
	18	-0.000786733	-0.0039237	-0.00235522	-0.00235522	0.00156848		3.256e-05	0.000753329	0.000799	0.000528296	0.000429927		7.57e-05	-0.00151283	-0.0005065	-0.000647878	0.000803648		-0.00052895	-0.0008958	-0.00157357	-0.00099944	0.000529966		0.00131	-0.000213	-0.00142	-0.000107667	0.00136804		0.00238607	0.001234	-0.000359167	0.00108697	0.00137851
	17	-0.0009306	-0.00167313	-0.00130187	-0.00130187	0.000371267		0.0010003	0.00117325	0.0009649	0.00104615	0.000111486		-0.000258233	-0.00137193	-0.0008535	-0.000827889	0.000557292		0.00020604	-0.0004732	-0.00160041	-0.000622523	0.000912435		0.00835	0.001834	0.000787	0.003657	0.00409783		0.00212533	0.00131125	0.000384733	0.00127377	0.000870905
	16	0.000279467	0.00188763	0.00108355	0.00108355	0.000804083		0.000825	0.00142371	0.0007761	0.00100827	0.000360611		-0.0006067	-0.00185933	0.0001238	-0.000780744	0.00100296		-0.00264088	-0.0017934	-0.001643	-0.00202576	0.000537991		0.01768	0.001537	6e-05	0.00642567	0.00977448		0.0010958	0.000458971	-0.0001673	0.00046249	0.000631557
	15	0.0004017	0.00185608	0.00148125	0.00124634	0.00075511		1.254e-05	0.00054665	0.0017358	0.000764997	0.000882135		-0.000315967	-0.00238483	-8.95e-05	-0.0009301	0.00126491		-0.00141343	-0.0022398	-0.00169256	-0.00178193	0.000420371		0.03088	0.0057	0.0038	0.01346	0.015116		0.000574033	0.000243214	-4.07e-05	0.000258849	0.000307665
	14	0.0007986	0.00200588	0.00342872	0.00207773	0.00131653		1.26e-05	0.00130223	0.0022222	0.00117901	0.00110994		-0.000631367	-0.0017661	-0.0012839	-0.00122712	0.000569493		-0.00411027	-0.0026586	-0.00160675	-0.00279187	0.00125707		0.04784	0.02272	0.025334	0.0319647	0.0138104		0.000176167	1e-06	-0.0004234	-8.20778e-05	0.000308296
	13	0.00433583	0.00290925	0.00714167	0.00479558	0.00215334		3.26e-05	0.0012718	0.0028185	0.0013743	0.00139578		-0.000558367	-0.00219377	-0.0007353	-0.00116248	0.000897493		-0.00313607	-0.0027821	-0.00163866	-0.00251894	0.000782622		0.067842	0.03983	0.04152	0.0497307	0.0157076		-0.0006959	-1.07e-05	0.0005133	-6.44333e-05	0.000606388
	12	0.0127505	0.00905573	0.0104031	0.0107365	0.00186981		0.0001265	0.000303409	0.0020381	0.00082267	0.0010563		-0.000978267	-0.0022045	-0.00122	-0.00146759	0.000649528		-0.00236896	-0.0009658	-0.00157994	-0.00163823	0.000703394		0.0861954	0.0584985	0.068952	0.0712153	0.0139864		0.00914303	0.0046571	-0.000235233	0.00452163	0.0046906
	11	0.0315866	0.0287268	0.0289567	0.0297567	0.00158889		0.0002584	0.00133543	0.003685	0.00175961	0.00175224		-0.0007141	-0.00319107	-0.0017291	-0.00187809	0.00124519		0.00011726	0.0010894	-0.00148545	-9.293e-05	0.00130023		0.101446	0.0761206	0.093204	0.090257	0.0129175		0.0224081	0.0190024	0.0011539	0.0141881	0.0114157
	10	0.0553434	0.058711	0.0520272	0.0553605	0.00334193		0.00125479	0.001533	0.00058644	0.00112474	0.000486494		-0.0010237	-0.00277767	-0.0015123	-0.00177122	0.000905196		0.00583041	0.0071989	-0.00150809	0.00384041	0.0046822		0.119729	0.0893128	0.108111	0.105718	0.0153486		0.0399702	0.0341526	0.01952	0.0312143	0.010537
	9	0.0829597	0.0816427	0.0793012	0.0813012	0.00185301		0.00032587	0.000145267	0.0036779	0.00138301	0.00198948		-0.000397933	-0.00179657	-0.0010675	-0.00108733	0.000699528		0.0139471	0.019088	0.0080958	0.0137103	0.0054999		0.139423	0.112264	0.129064	0.126917	0.0137061		0.0635003	0.0536542	0.0404782	0.0525443	0.0115511
	8	0.0933167	0.0992843	0.117609	0.103403	0.012659		0.0103235	0.00899757	0.00806796	0.00912967	0.00113355		0.0149257	0.0169037	0.01547	0.0157664	0.00102178		0.0225808	0.0268297	0.0182719	0.0225608	0.00427894		0.160563	0.132456	0.143575	0.145531	0.0141551		0.0868809	0.079124	0.0629807	0.0763286	0.0121929
	7	0.133186	0.117966	0.136576	0.129243	0.0099119		0.0332105	0.0309369	0.038275	0.0341408	0.00375647		0.0424416	0.0468207	0.049365	0.0462091	0.003502		0.0333974	0.0371777	0.0277817	0.0327856	0.00472778		0.178212	0.142848	0.162293	0.161118	0.017711		0.108489	0.10234	0.0831326	0.0979873	0.0132269
	6	0.150234	0.141258	0.159246	0.150246	0.00899391		0.0702198	0.0554304	0.0585838	0.0614113	0.00778961		0.0781599	0.0756343	0.0809778	0.0782573	0.00267304		0.0431551	0.049208	0.0377648	0.043376	0.0057248		0.191783	0.161581	0.17902	0.177461	0.0151609		0.13874	0.128547	0.10596	0.124416	0.016776
	5	0.161863	0.160729	0.179796	0.167463	0.010696		0.0943764	0.0794339	0.0840717	0.0859607	0.00764824		0.103759	0.108145	0.108088	0.106664	0.00251558		0.0554056	0.0617843	0.0485068	0.0552322	0.00664044		0.202562	0.172274	0.198068	0.190968	0.0163447		0.153973	0.148753	0.138678	0.147135	0.00777472
	4	0.186936	0.173931	0.197993	0.186287	0.0120441		0.131137	0.0948103	0.098431	0.108126	0.0200099		0.129377	0.132756	0.135214	0.132449	0.00293052		0.0685415	0.0742064	0.0634153	0.0687211	0.00539779		0.218565	0.189834	0.208854	0.205751	0.0146147		0.168973	0.165932	0.159843	0.164916	0.00464906

## Sheet: Fig.5c
Figure 5c
	Sample Name	WT	delta hnRAC1	D214V
	Data	0.849473	0.286697	2.38179
		0.573394	0.362144	1.41143
		1.10432	1.6	1.35916
		1.55963	0.382263	2.80326
		0.764526	0.398883	1.14679
		0.679579	0.698045	1.83486
		0.825688	0.764526	1.65138
		0.417014	0.655308
		1.06488	0.997208
		1.19266	0.882145
		0.860092	0.366972
			0.860092

## Sheet: Fig.5d
Figure 5d	Sample Name	D214V								Delta hnRAC1								WT
	Time (s)	Data 1	Data 2	Data 3	Data 4	Data 5	Average	s.d.		Data 1	Data 2	Data 3	Data 4	Data 5	Average	s.d.		Data 1	Data 2	Data 3	Data 4	Data 5	Average	s.d.
	0	-8.16496e-08	-3.23101e-07	4.12065e-07	1.08876e-07	2.62547e-07	7.57477e-08	2.88511e-07		-6.6489e-07	-5.8001e-07	0	9.56952e-05	0	1.88901e-05	4.29365e-05		-3.17142e-07	1.43576e-07	0	0	0	-3.47132e-08	1.69682e-07
	2.58	0.0361137	0.0366817	0.0693019	0.0618972	0.0750712	0.0558131	0.0183297		0.165203	0.165203	0.214126	0.135282	0.229144	0.181792	0.0387338		0.1393	0.155597	0.100698	0.11082	0.0878001	0.118843	0.0279581
	5.16	0.0634608	0.069498	0.120418	0.106081	0.124443	0.0967801	0.02857		0.263053	0.263054	0.344919	0.223994	0.380297	0.295063	0.0649046		0.221707	0.235189	0.16402	0.183483	0.142292	0.189338	0.0388545
	7.74	0.0862458	0.0925984	0.154476	0.141602	0.159284	0.126841	0.0348377		0.321005	0.321005	0.43851	0.297098	0.476283	0.370781	0.0807812		0.261955	0.307468	0.214129	0.230254	0.190255	0.240812	0.0454684
	10.32	0.107082	0.1106	0.18493	0.170618	0.18736	0.152118	0.0400401		0.379043	0.379043	0.506502	0.321898	0.602876	0.437872	0.114355		0.316014	0.357265	0.257346	0.281937	0.214996	0.285511	0.0544462
	12.9	0.120794	0.13302	0.213628	0.194362	0.208686	0.174098	0.0438699		0.443959	0.443959	0.571077	0.393077	0.702961	0.511007	0.12585		0.340506	0.421072	0.286877	0.313925	0.24888	0.322252	0.0648129
	15.48	0.137362	0.145982	0.22662	0.209709	0.252268	0.194388	0.0505442		0.493204	0.493204	0.618957	0.42317	0.74839	0.555385	0.128944		0.375461	0.446319	0.3209	0.343298	0.283331	0.353862	0.0616188
	18.06	0.151833	0.164192	0.253608	0.228677	0.272071	0.214076	0.0536237		0.518968	0.518968	0.651618	0.455397	0.825161	0.594022	0.14767		0.396024	0.473433	0.351099	0.378062	0.309074	0.381538	0.0609185
	20.64	0.167733	0.176218	0.274855	0.243388	0.295539	0.231547	0.0575417		0.563938	0.563938	0.674429	0.500442	0.855108	0.631571	0.139775		0.419592	0.50401	0.375819	0.408794	0.331526	0.407948	0.063712
	23.22	0.182898	0.198895	0.296669	0.2692	0.322876	0.254107	0.0610072		0.581583	0.581584	0.70006	0.518861	0.926929	0.661803	0.162063		0.438272	0.524616	0.401526	0.429574	0.348784	0.428554	0.0640645
	25.8	0.198957	0.213719	0.321817	0.289421	0.35639	0.276061	0.0681107		0.638183	0.638183	0.742442	0.556065	0.964542	0.707883	0.157982		0.461418	0.538946	0.431363	0.451057	0.371637	0.450884	0.0602641
	28.38	0.215502	0.232526	0.346064	0.307895	0.37219	0.294835	0.0688383		0.673617	0.673617	0.748072	0.556177	1.011	0.732497	0.170168		0.474832	0.56682	0.444204	0.473941	0.399554	0.47187	0.0612852
	30.96	0.225345	0.240492	0.355499	0.318133	0.401078	0.308109	0.0748523		0.691072	0.691072	0.775841	0.605283	1.04139	0.760932	0.167978		0.498928	0.576552	0.462923	0.495782	0.42079	0.490995	0.0572768
	33.54	0.234026	0.251353	0.375512	0.337613	0.401996	0.3201	0.0745302		0.724447	0.724447	0.800283	0.644885	1.0582	0.790453	0.159444		0.506368	0.596007	0.486839	0.5138	0.432615	0.507126	0.0589668
	36.12	0.244954	0.267696	0.387609	0.34037	0.430926	0.334311	0.0784763		0.75133	0.751331	0.798369	0.657858	1.06854	0.805486	0.15565		0.521492	0.615919	0.511735	0.539415	0.45204	0.52812	0.0590274
	38.7	0.254514	0.280867	0.394157	0.356674	0.446342	0.346511	0.0792342		0.757885	0.757886	0.831383	0.675745	1.08996	0.822571	0.159295		0.510863	0.621751	0.534405	0.54882	0.474796	0.538127	0.0544868
	41.28	0.263826	0.297557	0.418531	0.3778	0.46128	0.363799	0.082275		0.789396	0.789396	0.835376	0.730702	1.09534	0.848042	0.143148		0.53863	0.630623	0.54852	0.571456	0.489505	0.555747	0.0514452
	43.86	0.276849	0.313556	0.437226	0.397848	0.47872	0.38084	0.0842469		0.799065	0.799066	0.851231	0.764724	1.11368	0.865554	0.14211		0.553298	0.649602	0.56646	0.582845	0.508907	0.572222	0.0512363
	46.44	0.2919	0.322421	0.455294	0.407734	0.489902	0.39345	0.0846895		0.849945	0.849945	0.854178	0.765577	1.13613	0.891155	0.141903		0.559808	0.680772	0.581037	0.615963	0.529681	0.593452	0.0580613
	49.02	0.293334	0.329981	0.463007	0.415586	0.498383	0.400058	0.0868507		0.864487	0.864487	0.872887	0.781017	1.1489	0.906356	0.14068		0.57192	0.674042	0.598495	0.635171	0.558511	0.607628	0.0472768
	51.6	0.309562	0.343226	0.467478	0.431442	0.508356	0.412013	0.0836118		0.896034	0.896035	0.866949	0.803762	1.16971	0.926498	0.141085		0.595015	0.689236	0.623464	0.65031	0.573495	0.626304	0.0455867
	54.18	0.368055	0.354367	0.489821	0.440576	0.527037	0.435971	0.0749764		0.884702	0.884702	0.874159	0.838428	1.17889	0.932177	0.139223		0.608977	0.682369	0.645122	0.653514	0.609865	0.639969	0.0311228
	56.76	0.416124	0.353564	0.495734	0.447894	0.550922	0.452847	0.075313		0.91733	0.917331	0.855464	0.861802	1.19262	0.94891	0.139384		0.607878	0.697063	0.657751	0.679028	0.622002	0.652744	0.0375437

## Sheet: Fig.5e
Figure 5e
	Sample Name	Data 1	Data 2	Data 3	Average	s.d.	t-test
	ΔhnRAC1	0.07	0.106	0.09	8.86667	0.018037	0.00382509
	ΔhnRAC2	0.10596	0.131	0.14	12.5653	0.0176385	0.00748879
	WT	0.226974	0.219	0.218	22.2987	0.00491777
	Ins hnRAC1	0.318182	0.315	0.3	31.1061	0.00970998	0.000794866

## Sheet: Sfig.3
Supplementary Fig. 3			Amount of reversible fibrils					Turbidity
	Time (h)		ThT intensity	Calculated molar ratio*			time (h)		OD600
	0.5	Data 1	7.76	4.60075			0	Data 1	2.53e-05
		Data 2	7.78	4.61261				Data 2	1.33e-05
		Data 3	7.7	4.56518				Data 3	7.33e-06
		Average		4.59284				Average	1.531e-05
		s.d.		0.0246836				s.d.	9.15207e-06
	1	Data 1	10.99	6.51575			0.5	Data 1	0.058247
		Data 2	11.58	6.86555				Data 2	0.064543
		Data 3	10.71	6.34975				Data 3	0.067843
		Average		6.57702				Average	0.0635443
		s.d.		0.263304				s.d.	0.00487533
	3	Data 1	9.07	5.37742			1	Data 1	0.059543
		Data 2	6.24	3.69957				Data 2	0.057463
		Data 3	10.22	6.05923				Data 3	0.056883
		Average		5.04541				Average	0.057963
		s.d.		1.21436				s.d.	0.00139871
	5	Data 1	5.62	3.33199			2	Data 1	0.042379
		Data 2	4.01	2.37745				Data 2	0.044379
		Data 3	5.41	3.20748				Data 3	0.0400379
		Average		2.97231				Average	0.0422653
		s.d.		0.518908				s.d.	0.00217278
	* The molar ratio of reversible fibril in the total was calculated with the intensity of irreversible fibrils measured as 59.85 at the concentration of 1.1 mg/ml.						3	Data 1	0.027976
								Data 2	0.031111
								Data 3	0.035667
								Average	0.0315847
								s.d.	0.00386732
							4	Data 1	0.0187731
								Data 2	0.01907
								Data 3	0.01947
								Average	0.0191044
								s.d.	0.000349719
							5	Data 1	0.012334
								Data 2	0.009917
								Data 3	0.01023
								Average	0.010827
								s.d.	0.00131445

## Sheet: Sfig.2b
Supplementary Fig. 2b	Sample Name	hnRNPA1	FUS RGG
	Data 1	0.2	0.28
	Data 2	0.237	0.26
	Data 3	0.27	0.24
	Average	0.235667	0.26
	s.d.	0.0285929	0.0163299

## Sheet: Sfig.14
Supplementary Fig. 14	Time(h)	WT average	s.d.	delta RAC1 average	s.d.	delta RAC2 average	s.d.	delta RAC3 average	s.d.
	0	14.238	1.74278	11.1207	1.60007	13.1029	3.37583	2.86218	0.160287
	0.0834028	12.0015	0.837516	8.94956	2.05011	11.7874	2.39205	2.53991	0.171508
	0.166725	9.06954	0.719035	6.4186	1.60037	10.4813	1.35186	2.22509	0.162116
	0.250064	8.06131	0.696909	4.56336	1.45116	10.166	1.548	2.07652	0.182279
	0.333397	7.85366	0.662126	3.65857	1.39614	10.3075	2.09053	2.02449	0.184145
	0.416731	7.97904	0.631033	3.32021	1.43291	10.7067	2.58851	2.04334	0.219293
	0.500069	8.59807	0.928623	3.16983	1.64639	11.0978	2.96387	2.09149	0.242236
	0.583392	9.56961	1.27128	3.39643	1.79769	11.7313	3.15185	2.09951	0.278037
	0.666731	11.1412	1.88383	3.78981	2.33106	12.4355	3.13955	2.16826	0.310894
	0.750064	13.6959	2.66312	4.34702	3.02555	13.2293	2.86835	2.19462	0.304992
	0.833392	16.4769	3.25567	5.7133	4.03881	14.4273	2.82135	2.29215	0.413901
	0.916736	19.4444	3.02582	6.19891	4.87846	15.9104	2.58594	2.40535	0.498305
	1.00006	21.7481	2.10373	6.6276	4.26025	17.2666	1.9823	2.57047	0.42622
	1.08339	23.2269	1.40617	7.05258	3.31879	18.5629	2.09615	2.71704	0.333353
	1.16673	24.1165	2.05673	6.93413	2.46234	19.2063	2.24281	2.82959	0.294356
	1.25006	25.1547	2.13556	7.32212	2.4488	19.8429	2.29249	2.8649	0.279686
	1.33339	26.214	2.06219	8.30005	2.3876	20.2657	2.43948	2.89342	0.268627
	1.41674	26.9813	2.62435	7.05832	2.22219	20.7432	2.57039	2.90151	0.25364
	1.50007	27.4798	2.50508	7.79321	2.18409	21.0459	2.56902	2.92322	0.257544
	1.58339	27.8222	2.75094	7.13223	2.06314	21.4002	2.68322	2.9336	0.249669
	1.66673	28.2724	2.54965	7.14613	2.08854	21.6351	2.68706	2.89015	0.191288
	1.75007	29.3585	3.41676	6.99681	2.11899	22.0068	2.72948	2.90007	0.19967
	1.8334	28.8506	3.0814	6.96034	2.16503	22.2429	2.78776	2.89729	0.196042
	1.91673	29.9813	3.42824	7.10923	2.05728	22.4945	2.82558	2.89303	0.210007
	2.00006	29.7894	3.7563	6.81853	2.01958	22.7002	2.79547	2.87698	0.237072
	2.0834	30.4528	3.66559	7.02294	2.08757	22.7791	2.83231	2.85111	0.202904
	2.16673	30.3507	3.64877	6.94186	2.0897	22.9931	3.17898	2.84571	0.194119
	2.25006	29.8168	3.16347	6.88554	2.051	23.2842	3.13814	2.85693	0.210328
	2.3334	29.945	3.4686	7.36183	1.96551	23.4374	3.08891	2.87472	0.200393
	2.41672	30.5463	2.95098	6.7007	1.90487	23.6484	3.19347	2.82287	0.190044
	2.50006	30.7096	3.052	6.72676	2.04998	24.0509	3.14949	2.85846	0.200182
	2.5834	31.0994	3.08865	7.41538	2.09228	24.174	3.17645	2.8475	0.198371
	2.66672	31.5866	3.72588	7.13691	2.10876	24.1598	3.2118	2.82855	0.20293
	2.75006	31.3393	3.39697	6.89118	1.994	24.4432	3.33818	2.82967	0.182461
	2.83339	32.0872	3.81378	6.9653	2.05381	24.5757	3.17946	2.83127	0.186783
	2.91673	32.0097	3.64396	6.88241	2.04392	24.789	3.38734	2.80642	0.183019
	3.00007	32.7146	3.67906	6.96836	2.08237	25.1803	3.38017	2.8137	0.188276
	3.0834	32.8753	3.88669	7.09466	2.02087	25.2662	3.3514	2.80209	0.178825
	3.16674	33.0982	3.81212	7.12853	2.04767	25.3529	3.53524	2.81232	0.184302
	3.25006	33.3571	3.7922	7.0604	2.06897	25.6703	3.5263	2.79066	0.181243
	3.3334	33.4552	4.04318	7.02945	2.04655	25.7561	3.60233	2.79054	0.195531
	3.41673	33.9685	4.11224	7.22586	2.1472	25.9773	3.85508	2.78634	0.191898
	3.50006	34.1906	4.14442	7.18362	2.01846	26.2352	3.81315	2.80035	0.191033
	3.5834	34.6246	4.38008	7.30431	2.08355	26.2705	3.80614	2.80248	0.191391
	3.66674	34.9099	4.23342	7.40062	2.06997	26.6673	3.97393	2.78259	0.155387
	3.75006	34.9906	4.77874	7.62977	1.9651	26.7445	3.89259	2.77829	0.186912
	3.8334	35.2178	4.97386	7.45995	2.11449	26.9114	3.91338	2.80454	0.177209
	3.91673	35.8861	5.04526	7.54319	2.03016	27.2568	4.12977	2.7991	0.212331
	4.00006	35.982	5.16517	7.49405	2.03396	27.2704	4.27385	2.77151	0.199102
	4.08339	36.1345	5.31329	7.47834	2.07119	27.4318	4.25618	2.79094	0.213214
	4.16673	36.4834	5.37278	7.53607	2.02592	27.6805	4.32317	2.78945	0.186928
	4.25006	36.8742	5.2775	7.54233	2.00392	27.9987	4.35982	2.79021	0.195516
	4.33339	37.1372	5.22153	7.69537	1.93828	27.9744	4.32092	2.76029	0.208283
	4.41673	36.959	5.48765	7.61577	2.1001	28.1504	4.45935	2.7495	0.205096
	4.50007	37.3083	5.48643	7.67389	2.02965	28.1271	4.30597	2.75188	0.193506
	4.5834	37.6364	5.5861	7.72264	2.05627	28.2503	4.76127	2.75383	0.183589
	4.66673	37.8286	5.70931	7.7513	2.1006	28.5703	4.66308	2.76568	0.212796
	4.75006	37.9652	5.69939	7.86121	2.03372	28.68	4.46914	2.7558	0.212845
	4.8334	38.412	5.89348	7.88429	2.1435	28.7623	4.75092	2.75287	0.192634
	4.91672	38.6712	5.95062	7.94437	1.92767	28.9896	4.79871	2.7639	0.211913
	5.00007	38.7606	6.00572	7.90847	1.94023	29.0355	4.60799	2.74345	0.20397
	5.0834	38.9714	6.11104	7.94887	2.0087	29.1792	4.66216	2.72852	0.195007
	5.16672	39.1815	5.9732	8.06654	1.97615	29.3214	4.698	2.75322	0.177226
	5.25006	39.3848	6.14072	8.17602	2.02517	29.3868	4.774	2.726	0.192626
	5.3334	39.7144	6.12058	8.16901	1.97999	29.6134	4.85048	2.74207	0.230126
	5.41673	39.9817	6.327	8.17142	2.01245	29.5792	4.88636	2.74767	0.185082
	5.50006	40.2085	6.26908	8.31735	2.01521	29.9981	5.04694	2.73737	0.177374
	5.5834	40.2691	6.2953	8.28947	2.03504	30.1043	4.99225	2.72383	0.18915
	5.66674	41.0022	6.53679	8.4534	2.0539	30.2046	5.30181	2.74823	0.194391
	5.75006	41.0291	6.575	8.45961	2.01227	30.3383	4.95619	2.72475	0.166731
	5.83339	41.2687	6.39528	8.56046	2.06701	30.413	5.01371	2.72863	0.173821
	5.91673	41.5617	6.64636	8.55301	2.03277	30.5166	5.22393	2.72753	0.19694
	6.00006	41.8497	6.72353	8.65467	2.08414	30.8122	5.23758	2.73904	0.182888
	6.0834	42.0966	6.68807	8.6691	1.95067	30.8655	5.22112	2.72215	0.19113
	6.16672	42.3849	6.83844	8.7601	2.0996	31.2303	5.51043	2.75071	0.183461
	6.25007	42.9859	6.68665	9.22365	2.00367	31.4058	5.37555	2.7406	0.189438
	6.3334	43.1906	6.88113	8.95177	1.94662	31.6241	5.48792	2.77127	0.199818
	6.41673	43.9763	6.96874	9.06789	2.06242	32.1916	5.86872	2.79414	0.193752
	6.50007	43.4433	7.04443	9.01843	1.94893	31.6498	5.45002	2.73435	0.186738
	6.58339	44.3794	6.99443	9.21399	1.98319	32.2425	5.70225	2.77697	0.194545
	6.66673	44.1602	7.17897	9.05707	1.95222	32.1375	5.74502	2.74143	0.200178
	6.75007	44.4014	7.17311	9.18029	1.97385	32.2366	5.50848	2.7478	0.19395
	6.8334	44.548	7.31612	9.23627	2.17316	32.1888	5.76696	2.73625	0.177953
	6.91673	45.2323	7.53808	9.32924	2.0228	32.6206	5.70391	2.74029	0.188454
	7.00007	44.9019	7.26002	9.30704	2.1006	32.3851	5.69085	2.71748	0.19309
	7.08339	45.4127	7.36887	9.42437	1.87455	32.7856	5.94035	2.74506	0.19154
	7.16673	45.3404	7.27575	9.47593	1.97747	32.6754	5.90682	2.71955	0.18777
	7.25007	46.168	7.55282	9.64242	2.09563	33.2037	6.06523	2.7721	0.196116
	7.3334	47.0422	7.57214	9.85876	2.00801	33.8757	6.19326	2.80159	0.202098
	7.41674	47.0804	7.79227	9.75699	1.99593	33.6935	6.10975	2.79653	0.194128
	7.50006	47.4853	7.56291	9.92379	1.99125	34.0444	5.99874	2.80319	0.211996
	7.5834	47.6958	7.75326	10.0267	2.01812	34.017	6.17101	2.79657	0.194524
	7.66673	47.9463	7.56943	10.019	1.98802	34.2714	6.17808	2.80735	0.192009
	7.75007	48.8105	7.75002	10.25	2.03564	34.607	6.14732	2.79016	0.186253
	7.83339	49.1405	8.16399	10.4378	2.14611	34.9536	6.59541	2.83764	0.208979
	7.91674	49.2893	8.02464	10.4641	1.99224	34.8591	6.5192	2.80222	0.193224
	8.00007	49.6782	8.15034	10.5471	1.99673	35.1379	6.47762	2.81775	0.191969
	8.0834	50.0377	8.0708	10.6925	2.03407	35.3537	6.59716	2.80625	0.202053
	8.16673	49.8024	8.09942	10.6549	2.09119	35.2654	6.40344	2.78587	0.177
	8.25007	50.1473	8.04373	10.7016	2.03148	35.2769	6.46769	2.79723	0.188118
	8.3334	48.7826	7.93971	10.476	2.01797	34.1909	6.40033	2.72094	0.221166
	8.41673	49.6671	8.05533	10.6917	2.00537	34.8714	6.26024	2.77001	0.208799
	8.50006	49.2296	8.08068	10.6805	1.90111	34.3052	6.2388	2.71231	0.198937
	8.58339	49.3915	8.13933	10.7302	2.01386	34.5335	6.50039	2.70127	0.21768
	8.66673	50.5175	8.30936	11.0736	2.14159	35.2918	6.80194	2.74546	0.196465
	8.75007	49.7382	8.0571	10.9742	2.01994	34.5176	6.24897	2.67123	0.215083
	8.83339	49.9762	8.16132	11.1023	1.97894	34.6727	6.33721	2.71487	0.187782
	8.91673	50.3371	8.37575	11.1997	2.0405	34.8195	6.6755	2.69741	0.223139
	9.00006	50.5197	8.26831	11.3655	1.98235	35.0011	6.66245	2.73005	0.201879
	9.0834	50.5809	8.40945	11.3125	1.97216	34.9656	6.48811	2.70122	0.233757
	9.16672	50.9959	8.38297	11.5591	2.02205	35.1292	6.84708	2.71721	0.200301
	9.25007	51.1411	8.46917	11.5614	1.87683	35.3459	6.78495	2.72725	0.197835
	9.33339	51.2134	8.50112	11.7626	2.00514	35.4214	6.83918	2.70077	0.219256
	9.41673	51.6224	8.43523	11.8034	1.91123	35.4008	6.72034	2.67922	0.200801
	9.50006	51.7959	8.71737	11.8668	1.85413	35.587	6.71746	2.68139	0.208935
	9.5834	52.072	8.64268	12.0075	1.88645	35.78	6.8854	2.69458	0.186782
	9.66673	52.0929	8.47606	12.0878	1.96453	35.7574	6.88707	2.68038	0.188793
	9.75007	52.446	8.67692	12.2764	1.83799	35.7017	6.79002	2.69037	0.207855
	9.83339	52.605	8.65611	12.3732	1.97734	35.8357	6.7528	2.69837	0.196593
	9.91673	52.995	8.86558	12.4368	1.98904	36.1455	7.07647	2.66805	0.210547
	10.0001	53.094	8.67073	12.5424	1.92236	36.2027	7.09298	2.67924	0.199505
	10.0834	53.2848	8.72449	12.6963	1.97902	36.2652	7.09541	2.68333	0.206467
	10.1667	53.5442	8.75715	12.6807	1.88808	36.4133	7.28042	2.67713	0.223794
	10.2501	53.6695	8.84908	12.9224	1.85601	36.4623	7.11039	2.69601	0.19042
	10.3334	53.9485	8.97099	12.9079	2.04818	36.5486	7.49109	2.70006	0.190746
	10.4167	54.1923	8.8721	12.9857	1.83825	36.6458	7.18439	2.67397	0.193277
	10.5001	54.4184	9.08405	13.1023	1.92	36.6964	7.13116	2.66518	0.209967
	10.5834	54.7377	9.22582	13.2629	1.86905	36.9008	7.47778	2.69675	0.207059
	10.6667	54.9574	9.05239	13.3993	1.88163	37.0978	7.11871	2.68489	0.170234
	10.7501	55.19	8.89224	13.4291	1.96359	36.9962	7.22368	2.69208	0.190748
	10.8334	55.3654	9.13455	13.6709	1.98373	37.1046	7.38347	2.69874	0.225026
	10.9167	55.551	9.25129	13.6359	1.93779	37.3256	7.30483	2.67493	0.171012
	11.0001	55.5188	9.13163	13.7184	1.91118	37.2733	7.2741	2.67226	0.202305
	11.0834	55.8247	9.23947	13.788	1.98019	37.3951	7.42738	2.65666	0.20286
	11.1667	56.104	9.45815	13.9371	1.86084	37.6069	7.67088	2.69038	0.191498
	11.2501	56.2624	9.28562	14.0454	1.96026	37.6119	7.39432	2.67814	0.172119
	11.3334	56.4247	9.19374	14.0098	1.94716	37.5059	7.38002	2.68276	0.211709
	11.4167	56.6429	9.4499	14.138	1.97598	37.8569	7.50822	2.67644	0.206909
	11.5001	57.0729	9.42781	14.2398	1.9819	37.7847	7.27354	2.65444	0.196913
	11.5834	57.0743	9.68369	14.2429	1.98351	37.916	7.71757	2.65799	0.190249
	11.6667	57.377	9.43817	14.5751	1.90416	37.924	7.6081	2.66189	0.212878
	11.7501	57.691	9.65329	14.6314	1.98197	38.1135	7.56917	2.67321	0.196019
	11.8334	57.914	9.67273	14.7376	1.91067	38.0283	7.53758	2.69137	0.20336
	11.9167	58.138	9.52109	14.6871	1.92325	38.2285	7.69668	2.68643	0.206465
	12.0001	58.3825	9.68741	14.9054	1.94498	38.4037	7.79157	2.64865	0.208339
	12.0834	58.5543	9.79042	15.0137	1.90856	38.3789	7.92205	2.66039	0.218701
	12.1667	58.7548	9.87074	14.9902	1.91743	38.5361	7.84798	2.65179	0.185957
	12.2501	58.9755	9.87132	15.0582	1.82023	38.6272	7.86948	2.70007	0.207333
	12.3334	59.1829	10.1645	15.0769	1.94963	38.8724	8.10457	2.67496	0.200004
	12.4167	59.3459	9.91315	15.1878	1.89697	38.806	8.01234	2.66295	0.189427
	12.5001	59.563	10.0023	15.326	1.85159	38.9783	8.05065	2.67189	0.219303
	12.5834	59.7958	10.0172	15.3356	1.90228	38.9453	8.2352	2.67715	0.188237
	12.6667	60.0197	9.90675	15.5474	1.91872	39.2042	8.34681	2.66405	0.199056
	12.7501	60.1677	9.9572	15.6227	1.9053	39.0482	7.85948	2.67227	0.174408
	12.8334	60.4508	10.0168	15.7076	1.82626	39.5288	8.29958	2.66773	0.192696
	12.9167	60.5378	9.93447	15.7434	1.84458	39.2702	8.13324	2.67156	0.187996
	13.0001	60.6682	10.1086	15.7334	1.81106	39.321	8.01118	2.65566	0.208268
	13.0834	60.9879	10.2879	15.9299	1.87018	39.5585	8.2905	2.6724	0.19633
	13.1667	61.0069	10.0977	16.0366	1.96013	39.5172	8.30254	2.67208	0.186179
	13.2501	61.2503	10.067	16.1168	1.98041	39.371	8.11769	2.66504	0.153293
	13.3334	61.5434	10.1176	16.1166	1.95682	39.4231	7.9979	2.66669	0.200899
	13.4167	61.6677	10.445	16.215	1.86855	39.6354	8.20099	2.6597	0.199927
	13.5001	62.0265	10.2878	16.3202	1.92467	39.6688	8.13558	2.6616	0.182073
	13.5834	62.0468	10.3418	16.5357	1.89175	39.5906	7.8842	2.68322	0.202781
	13.6667	62.3052	10.4271	16.5392	1.92641	39.862	8.26023	2.66016	0.208051
	13.7501	62.639	10.5313	16.6501	1.93199	40.0511	8.19088	2.68132	0.171211
	13.8334	62.8391	10.564	16.659	1.84654	40.0182	8.26421	2.68442	0.183547
	13.9167	62.9093	10.5478	16.7686	1.83977	40.1981	8.64599	2.64935	0.195782
	14.0001	63.1756	10.5617	16.9652	1.81321	40.1881	8.16196	2.67093	0.17314
	14.0834	63.3029	10.4041	16.91	1.82001	40.1167	8.16499	2.65165	0.201876
	14.1667	63.6686	10.5666	17.0366	1.842	40.2978	8.55764	2.66431	0.20233
	14.2501	63.9413	10.6215	17.1202	1.84457	40.6442	8.50333	2.66474	0.170105
	14.3334	64.101	10.6871	17.339	1.87045	40.4505	8.03366	2.68211	0.221313
	14.4167	64.1048	10.7	17.2867	1.92093	40.4666	8.55658	2.65079	0.178681
	14.5001	64.2796	10.7765	17.4037	1.95736	40.7059	8.41743	2.65195	0.193309
	14.5834	64.4348	10.6748	17.4147	1.88608	40.7382	8.23354	2.66248	0.192014
	14.6667	64.772	10.8379	17.6467	1.82965	40.9235	8.71547	2.67671	0.210325
	14.7501	64.9623	10.884	17.7795	1.85464	40.9269	8.48314	2.66653	0.196045
	14.8334	65.3246	10.9806	17.8152	1.91239	40.9708	8.47717	2.67782	0.209882
	14.9167	65.446	11.0858	17.8175	1.90998	41.0084	8.67254	2.66552	0.202074
	15.0001	65.5699	11.1154	17.8947	1.95884	41.2006	8.4733	2.65432	0.199505
	15.0834	65.8598	10.9595	17.8395	1.82374	41.2039	8.56711	2.6349	0.188858
	15.1667	66.001	10.9759	18.1849	1.86975	41.1931	8.685	2.67033	0.172898
	15.2501	66.1527	11.0591	18.2024	1.81785	41.2576	8.67427	2.64068	0.187732
	15.3334	66.7448	11.0138	18.4424	1.91529	41.4532	8.70934	2.68667	0.200685
	15.4167	66.4334	11.2047	18.2138	1.88184	41.6324	8.92508	2.65148	0.171324
	15.5001	66.6022	11.1435	18.3721	1.93705	41.3218	8.52179	2.65954	0.177613
	15.5834	67.0203	11.2652	18.6164	1.86348	41.6977	8.87498	2.66574	0.191401
	15.6667	66.9665	11.1452	18.6228	1.87915	41.6502	8.95494	2.65241	0.207903
	15.7501	67.3475	11.1519	18.6777	1.77398	41.7213	8.79004	2.64569	0.17505
	15.8334	67.4731	11.2633	18.8151	1.94169	41.7282	8.66227	2.6274	0.176891
	15.9167	68.1099	11.1363	19.1432	1.90462	41.683	8.80277	2.65727	0.217001
	16.0001	68.268	11.269	19.1168	1.86677	41.9873	8.81768	2.66852	0.187281
	16.0834	68.0342	11.3986	19.0312	1.82657	41.7238	8.67242	2.66068	0.1928
	16.1667	68.9459	11.2318	19.3328	1.82421	42.1262	9.04489	2.63068	0.168621
	16.2501	68.7916	11.3248	19.2992	1.8039	42.1925	8.7301	2.65635	0.232534
	16.3334	69.4285	11.2397	19.6839	1.81129	42.0221	8.83598	2.66029	0.182428
	16.4167	68.6872	11.6468	19.4273	1.98823	42.1476	9.07703	2.6521	0.210276
	16.5001	68.9156	11.4046	19.529	1.80709	42.3358	8.81594	2.64204	0.201463
	16.5834	69.5183	11.4882	19.787	1.89348	42.2504	8.77339	2.61351	0.221582
	16.6667	69.2934	11.6143	19.7224	1.91989	42.3314	9.04802	2.64706	0.205672
	16.7501	69.9968	11.6246	19.7982	1.78711	42.5474	9.13645	2.64761	0.181422
	16.8334	70.2064	11.3804	20.0064	1.86422	42.5232	8.91128	2.62911	0.189013
	16.9167	69.8517	11.8638	19.9641	1.88477	42.6553	9.55221	2.64897	0.148977
	17.0001	70.5209	11.6221	20.1151	1.92115	42.5878	9.02379	2.63379	0.197302
	17.0834	70.642	11.4149	20.074	1.92864	42.4734	8.91388	2.63136	0.191901
	17.1667	70.8474	11.6598	20.2477	1.86476	42.9035	9.45756	2.62493	0.226395
	17.2501	71.0811	11.5293	20.429	1.89977	42.7	9.16474	2.6455	0.204764
	17.3334	71.29	11.6091	20.426	1.82535	42.8244	9.15109	2.6305	0.211568
	17.4167	71.5859	11.6279	20.4642	1.93521	42.859	9.25117	2.62829	0.198609
	17.5001	71.7389	12.0738	20.5381	1.87615	43.1779	9.44141	2.64914	0.185482
	17.5834	71.7282	11.7644	20.5629	1.80864	42.8571	9.07119	2.64772	0.200386
	17.6667	71.8584	11.9778	20.7487	1.86443	43.0636	9.47344	2.62443	0.197306
	17.7501	72.1403	12.1391	20.9172	1.84387	43.0644	9.20451	2.62836	0.211359
	17.8334	72.5156	12.2093	20.9731	1.8133	43.1073	9.47364	2.61814	0.181202
	17.9167	72.4774	12.0773	21.0167	1.83847	43.4164	9.65244	2.64974	0.197107
	18.0001	72.7034	11.8744	21.0775	1.89444	43.3677	9.45529	2.65447	0.18998
	18.0834	72.6581	12.0985	21.0136	1.82873	43.3257	9.30231	2.63978	0.192433
	18.1667	73.1056	12.3419	21.0672	1.94937	43.4837	9.64452	2.6301	0.190163
	18.2501	73.3229	12.4392	21.2264	1.84671	43.572	9.29005	2.64617	0.200117
	18.3334	73.6143	12.0138	21.4144	1.87782	43.4586	9.51633	2.65368	0.197709
	18.4167	73.5094	12.2881	21.4093	1.88514	43.671	9.94803	2.61439	0.208486
	18.5001	73.8271	12.2502	21.5701	1.93872	43.4231	9.24061	2.63556	0.19307
	18.5834	73.9623	12.3487	21.5834	1.8616	43.5621	9.493	2.61076	0.193773
	18.6667	74.0776	12.1891	21.7308	1.89618	43.7395	9.59981	2.63426	0.218602
	18.7501	74.2669	12.3775	21.8437	1.78289	44.0226	9.64371	2.6196	0.192815
	18.8334	74.295	12.2368	21.7216	1.79666	43.8894	9.5161	2.61855	0.214313
	18.9167	74.7168	12.3966	21.8944	1.96529	44.052	9.84062	2.61817	0.208855
	19.0001	74.7432	12.4621	22.0631	1.89611	44.0687	9.52768	2.61895	0.171845
	19.0834	74.697	12.1687	21.8865	1.87263	43.9259	9.35461	2.62199	0.208046
	19.1667	75.1362	12.1297	22.0559	1.87386	44.0128	9.66362	2.63043	0.207015
	19.2501	75.2508	12.6651	22.1366	1.88128	44.0559	9.53389	2.64436	0.208784
	19.3334	75.4141	12.4904	22.1028	1.87456	44.0553	9.38175	2.62504	0.19066
	19.4167	75.5589	12.6364	22.2209	1.85314	44.2414	9.66922	2.62461	0.197909
	19.5001	75.6822	12.6579	22.5674	1.77216	44.3194	9.56455	2.6269	0.182829
	19.5834	75.8213	12.3971	22.5177	1.88457	44.1425	9.45615	2.63	0.184085
	19.6667	76.2134	12.7211	22.5319	1.83851	44.3345	9.67726	2.64486	0.191714
	19.7501	76.0598	12.5837	22.4187	1.78604	44.3641	9.3734	2.62474	0.187513
	19.8334	76.16	12.52	22.6849	1.80926	44.4331	9.44013	2.63241	0.166761
	19.9167	76.5042	12.5782	22.6656	1.84488	44.3944	9.49805	2.64381	0.199636
	20.0001	76.6734	12.4854	22.6975	1.82868	44.5597	9.76444	2.64269	0.174003
	20.0834	76.7408	12.583	22.849	1.82511	44.4819	9.5777	2.62251	0.213184
	20.1667	76.9407	12.7922	22.8062	1.88871	44.5968	9.83135	2.60943	0.199205
	20.2501	77.2807	12.6187	22.8993	1.80955	44.6479	9.5795	2.62068	0.20481
